# Supplementary material for: Comparative analysis of 12 water lily plastid genomes reveals genomic divergence and evolutionary relationships in early flowering plants
Source: Mar Life Sci Technol. 2024 Aug 15;6(3):425–41. doi: 10.1007/s42995-024-00242-0 (PMC11358372; doi:10.1007/s42995-024-00242-0)
Supplement: Supplementary file 3 — Table S1: Information on raw sequencing data (XLSX 11 KB) [file 42995_2024_242_MOESM3_ESM.xlsx]

## Sheet: Sheet1
Supplementary Table 1: Information of raw sequencing data
Species	BioSample	Data ID number	of Bases	Size
Nymphaea amazonum	SAMN16114396	SRR12626633	5.9	2.2 Gb
Nymphaea conardii	SAMN15903452	SRR12517233	7.1	2.6 Gb
Nymphaea glandulifera	SAMN16293920	SRR12756224	5.9	2.1 Gb
Nymphaea gracilis	SAMN16082761	SRR12610578	5.4	2 Gb
Nymphaea heudelotii	SAMN16191814	SRR12659352	5.7	2.1 Gb
Nymphaea immutabilis	SAMN16091272	SRR12619262	5.4	2 Gb
Nymphaea rudgeana	SAMN16086474	SRR12615440	6.2	2.3 Gb
Nymphaea sp. NY566	SAMN16083721	SRR12622047	6.3	2.3 Gb
Nymphaea sp. NY590	SAMN16089589	SRR12622048	5.4	2 Gb
Nymphaea sp. NY668	SAMN16129586	SRR12665229	6	2.2 Gb
Nymphaea sp. NY701	SAMN16277689	SRR12730537	5.7	2.1 Gb
Nymphaea tenerinervia	SAMN16063252	SRR12594200	4.7	1.8 Gb
More material details are uploaded to NCBI online BioSample ID links, such as geographic location, source material identifiers, specimen voucher, collection dates
