# Supplementary material for: Comparative analysis of 12 water lily plastid genomes reveals genomic divergence and evolutionary relationships in early flowering plants
Source: Mar Life Sci Technol. 2024 Aug 15;6(3):425–41. doi: 10.1007/s42995-024-00242-0 (PMC11358372; doi:10.1007/s42995-024-00242-0)
Supplement: Supplementary file 4 — Table S2: Information on the 43 species in the phylogenetic tree (XLSX 13 KB) [file 42995_2024_242_MOESM4_ESM.xlsx]

## Sheet: Sheet1
Supplementary Table 2: Information of the 43 species in the phylogenetic tree
Species	GenBank accession numbers	genus	family	order
Amborella trichopoda	NC_005086	Amborella	Amborellaceae	Amborellales
Barclaya kunstleri	NC_037718	Barclaya	Nymphaeaceae	Nymphaeales
Barclaya longifolia	NC_035633	Barclaya	Nymphaeaceae	Nymphaeales
Brasenia schreberi	NC_031343	Barclaya	Nymphaeaceae	Nymphaeales
Cabomba aquatica	NC_039434	Cabomba	Cabombaceae	Nymphaeales
Cabomba caroliniana	NC_031505	Cabomba	Cabombaceae	Nymphaeales
Cabomba furcata	NC_039435	Cabomba	Cabombaceae	Nymphaeales
Euryale ferox	NC_037719	Euryale	Nymphaeaceae	Nymphaeales
Nuphar advena	NC_008788	Nuphar	Nymphaeaceae	Nymphaeales
Nuphar japonica	NC_045072	Nuphar	Nymphaeaceae	Nymphaeales
Nuphar longifolia	NC_037843	Nuphar	Nymphaeaceae	Nymphaeales
Nuphar lutea	MH161175	Nuphar	Nymphaeaceae	Nymphaeales
Nuphar pumila	NC_037844	Nuphar	Nymphaeaceae	Nymphaeales
Nuphar shimadae	NC_037845	Nuphar	Nymphaeaceae	Nymphaeales
Nymphaea amazonum	MW802262	Nymphaea	Nymphaeaceae	Nymphaeales
Nymphaea conardii	MW802263	Nymphaea	Nymphaeaceae	Nymphaeales
Nymphaea glandulifera	MW802264	Nymphaea	Nymphaeaceae	Nymphaeales
Nymphaea gracilis	MW802265	Nymphaea	Nymphaeaceae	Nymphaeales
Nymphaea heudelotii	MW802266	Nymphaea	Nymphaeaceae	Nymphaeales
Nymphaea immutabilis	MW802267	Nymphaea	Nymphaeaceae	Nymphaeales
Nymphaea rudgeana	MW802268	Nymphaea	Nymphaeaceae	Nymphaeales
Nymphaea tenerinervia	MW802269	Nymphaea	Nymphaeaceae	Nymphaeales
Nymphaea sp NY566	MW802270	Nymphaea	Nymphaeaceae	Nymphaeales
Nymphaea sp NY590	MW802271	Nymphaea	Nymphaeaceae	Nymphaeales
Nymphaea sp NY668	MW802272	Nymphaea	Nymphaeaceae	Nymphaeales
Nymphaea sp NY701	MW802273	Nymphaea	Nymphaeaceae	Nymphaeales
Nymphaea alba	NC_006050	Nymphaea	Nymphaeaceae	Nymphaeales
Nymphaea capensis	NC_040167	Nymphaea	Nymphaeaceae	Nymphaeales
Nymphaea colorata	NC_057562	Nymphaea	Nymphaeaceae	Nymphaeales
Nymphaea gigantea	NC_057568	Nymphaea	Nymphaeaceae	Nymphaeales
Nymphaea lotus	NC_041238	Nymphaea	Nymphaeaceae	Nymphaeales
Nymphaea mexicana	NC_024542	Nymphaea	Nymphaeaceae	Nymphaeales
Nymphaea micrantha	NC_057566	Nymphaea	Nymphaeaceae	Nymphaeales
Nymphaea nouchali	NC_059865	Nymphaea	Nymphaeaceae	Nymphaeales
Nymphaea odorata	NC_057567	Nymphaea	Nymphaeaceae	Nymphaeales
Nymphaea potamophila	NC_057564	Nymphaea	Nymphaeaceae	Nymphaeales
Nymphaea rubra	NC_057563	Nymphaea	Nymphaeaceae	Nymphaeales
Nymphaea tetragona	NC_057565	Nymphaea	Nymphaeaceae	Nymphaeales
Nymphaea thermarum	NC_056953	Nymphaea	Nymphaeaceae	Nymphaeales
Trithuria filamentosa	KF696682	Trithuria	Hydatellaceae	Nymphaeales
Trithuria inconspicua	NC_020372	Trithuria	Hydatellaceae	Nymphaeales
Trithuria lanterna	NC_054150	Trithuria	Hydatellaceae	Nymphaeales
Victoria cruziana	NC_035632	Victoria	Nymphaeaceae	Nymphaeales
