# Supplementary material for: Comparative analysis of 12 water lily plastid genomes reveals genomic divergence and evolutionary relationships in early flowering plants
Source: Mar Life Sci Technol. 2024 Aug 15;6(3):425–41. doi: 10.1007/s42995-024-00242-0 (PMC11358372; doi:10.1007/s42995-024-00242-0)
Supplement: Supplementary file 5 — Table S3: codon usage details (XLSX 12 KB) [file 42995_2024_242_MOESM5_ESM.xlsx]

## Sheet: Sheet1
Supplementary Table 3: Codon usage details
Amino Acids	Codon	Number	RSCU	Amino Acids	Codon	Number	RSCU
Leu	UUA	741	1.66	Tyr	UAU	757	1.55
	UUG	580	1.3		UAC	219	0.45
	CUU	546	1.22	TER	UAA	35	1.24
	CUC	210	0.47		UAG	25	0.88
	CUA	382	0.86		UGA	25	0.88
	CUG	220	0.49	His	CAU	493	1.49
Ile	AUU	1025	1.4		CAC	167	0.51
	AUC	497	0.68	Gln	CAA	660	1.45
	AUA	675	0.92		CAG	250	0.55
Met	AUG	635	1	Asn	AAU	965	1.56
Val	GUU	507	1.38		AAC	272	0.44
	GUC	195	0.53	Lys	AAA	925	1.39
	GUA	525	1.43		AAG	407	0.61
	GUG	241	0.66	Asp	GAU	878	1.59
Ser	UCU	567	1.64		GAC	229	0.41
	UCC	356	1.03	Glu	GAA	1009	1.44
	UCA	446	1.29		GAG	395	0.56
	UCG	169	0.49	Cys	UGU	212	1.37
	AGU	410	1.18		UGC	97	0.63
	AGC	131	0.38	Trp	UGG	464	1
Pro	CCU	412	1.47	Arg	CGU	337	1.22
	CCC	242	0.87		CGC	128	0.46
	CCA	328	1.17		CGA	341	1.23
	CCG	137	0.49		CGG	131	0.47
Thr	ACU	543	1.6		AGA	526	1.9
	ACC	278	0.82		AGG	196	0.71
	ACA	379	1.12	Gly	GGU	620	1.37
	ACG	158	0.47		GGC	177	0.39
Ala	GCU	639	1.79		GGA	697	1.54
	GCC	232	0.65		GGG	319	0.7
	GCA	394	1.1	Phe	UUU	813	1.15
	GCG	163	0.46		UUC	606	0.85
