# Supplementary material for: Comparative analysis of 12 water lily plastid genomes reveals genomic divergence and evolutionary relationships in early flowering plants
Source: Mar Life Sci Technol. 2024 Aug 15;6(3):425–41. doi: 10.1007/s42995-024-00242-0 (PMC11358372; doi:10.1007/s42995-024-00242-0)
Supplement: Supplementary file 6 — Table S4: RNA editing sites raw data (XLSX 17 KB) [file 42995_2024_242_MOESM6_ESM.xlsx]

## Sheet: Sheet1
Supplementary Table 4: RNA editing sites raw data
Gene	Nucleotide Position	Amino Acid Position	Codon Conversion	Amino Acid Conversion	Score	Gene	Nucleotide Position	Amino Acid Position	Codon Conversion	Amino Acid Conversion	Score
accD	485	162	ACC=>ATC	T=>I	1	ndhG	41	14	TCT=>TTT	S=>F	1
	1418	473	CCG=>CTG	P=>L	1		314	105	ACA=>ATA	T=>I	0.8
atpA	914	305	CCA=>CTA	P=>L	1		413	138	ACA=>ATA	T=>I	0.8
atpB	403	135	CCC=>TCC	P=>S	0.86	petB	100	34	CAT=>TAT	H=>Y	1
	419	140	ACA=>ATA	T=>I	0.86		611	204	TCA=>TTA	S=>L	1
atpI	431	144	CCC=>CTC	P=>L	1	psbE	107	36	TCA=>TTA	S=>L	1
clpP	82	28	CAT=>TAT	H=>Y	1	psbL	17	6	ACG=>ATG	T=>M	1
	559	187	CAT=>TAT	H=>Y	1	rpl2	65	22	GCG=>GTG	A=>V	1
matK	220	74	CAT=>TAT	H=>Y	0.86		593	198	GCG=>GTG	A=>V	0.86
	301	101	CCA=>TCA	P=>S	0.86	rpl20	223	75	CCC=>TCC	P=>S	0.86
	565	189	CAT=>TAT	H=>Y	0.86		302	101	TCA=>TTA	S=>L	0.86
	649	217	CAT=>TAT	H=>Y	1	rpoA	368	123	TCA=>TTA	S=>L	1
	1199	400	TCG=>TTG	S=>L	0.86	rpoB	341	114	TCT=>TTT	S=>F	1
	1258	420	CAC=>TAC	H=>Y	1		476	159	TCA=>TTA	S=>L	0.86
ndhA	44	15	TCG=>TTG	S=>L	1		554	185	TCA=>TTA	S=>L	1
	53	18	TCA=>TTA	S=>L	0.8		569	190	TCA=>TTA	S=>L	1
	335	112	TCA=>TTA	S=>L	1		626	209	CCA=>CTA	P=>L	0.86
	389	130	TCT=>TTT	S=>F	1		1970	657	TCA=>TTA	S=>L	1
	470	157	TCA=>TTA	S=>L	1		2003	668	TCT=>TTT	S=>F	1
	560	187	TCA=>TTA	S=>L	1		2429	810	TCA=>TTA	S=>L	0.86
	838	280	CCT=>TCT	P=>S	1	rpoC1	281	94	TCT=>TTT	S=>F	1
	916	306	CTC=>TTC	L=>F	1		1550	517	ACG=>ATG	T=>M	0.86
	1022	341	TCT=>TTT	S=>F	1	rpoC2	194	65	ACA=>ATA	T=>I	0.86
	1067	356	TCC=>TTC	S=>F	1		536	179	ACA=>ATA	T=>I	1
ndhB	467	156	CCA=>CTA	P=>L	1		830	277	TCT=>TTT	S=>F	0.86
	542	181	ACG=>ATG	T=>M	1		1381	461	CAC=>TAC	H=>Y	0.86
	611	204	TCA=>TTA	S=>L	0.8		1582	528	CCC=>TCC	P=>F	1
	704	235	TCC=>TTC	S=>F	1		1583	528	CCC=>TCC	P=>F	1
	737	246	CCA=>CTA	P=>L	1		1961	654	TCT=>TTT	S=>F	0.83
	830	277	TCA=>TTA	S=>L	1		2339	780	TCA=>TTA	S=>L	1
	836	279	TCA=>TTA	S=>L	1		2582	861	GCT=>GTT	A=>V	0.86
	1193	398	TCA=>TTA	S=>L	1		2968	990	CCA=>TCA	P=>S	0.86
	1481	494	CCA=>CTA	P=>L	1		2981	994	TCA=>TTA	S=>L	0.86
ndhD	47	16	TCC=>TTC	S=>F	0.8		3140	1047	TCG=>TTG	S=>L	0.86
	67	23	CTT=>TTT	L=>F	1		3722	1241	TCA=>TTA	S=>L	0.86
	305	102	TCA=>TTA	S=>L	1	rps14	80	27	TCA=>TTA	S=>L	1
	383	128	TCA=>TTA	S=>L	1		149	50	CCA=>CTA	P=>L	1
	674	225	TCA=>TTA	S=>L	1	rps16	212	71	TCA=>TTA	S=>L	0.83
	1298	433	TCA=>TTA	S=>L	0.8	rps2	248	83	TCG=>TTG	S=>L	1
	1310	437	TCA=>TTA	S=>L	0.8		314	105	TCA=>TTA	S=>L	1
	1405	469	CTT=>TTT	L=>F	0.8		607	203	CCG=>TCG	P=>S	0.86
ndhF	290	97	TCG=>TTG	S=>L	1	rps8	293	98	TCA=>TTA	S=>L	1
	424	142	CCC=>TCC	P=>S	1	ycf3	44	15	TCT=>TTT	S=>F	1
	442	148	CAT=>TAT	H=>Y	1		191	64	CCA=>CTA	P=>L	1
	674	225	TCA=>TTA	S=>L	1		326	109	TCT=>TTT	S=>F	0.86
	1517	506	TCC=>TTC	S=>F	1	ccsA	71	24	ACT=>ATT	T=>I	1
	1925	642	GCT=>GTT	A=>V	0.8		592	198	CAC=>TAC	H=>Y	0.86
	2069	690	TCT=>TTT	S=>F	1		608	203	ACT=>ATT	T=>I	0.86
