# Supplementary material for: Comparative analysis of 12 water lily plastid genomes reveals genomic divergence and evolutionary relationships in early flowering plants
Source: Mar Life Sci Technol. 2024 Aug 15;6(3):425–41. doi: 10.1007/s42995-024-00242-0 (PMC11358372; doi:10.1007/s42995-024-00242-0)
Supplement: Supplementary file 7 — Table S5: Details of microsatellite structures (XLSX 12 KB) [file 42995_2024_242_MOESM7_ESM.xlsx]

## Sheet: Sheet1
Supplementary Table 5: Detail of microsatellite structures
SSR	N. amaz	N. cona	N. glan	N. grac	N. heud	N. immu	N. rudg	N. tene	N. sp NY566	N. sp NY590	N. sp NY668	N. sp NY701	Percentage (%)
Mono:													49.18
A/T	50	53	52	56	60	49	47	50	57	55	57	60
C/G	6	6	6	6	6	6	8	6	6	6	6	6
Di:													43.31
AC/GT	2	2	2	2	2	2	2	2	2	2	2	2
AG/CT	20	20	20	19	19	19	20	19	19	20	19	19
AT/AT	33	32	32	32	32	30	29	31	32	31	31	32
Tri:													3.42
AAG/CTT	1	2	1	1	1	1	1	1	1	-	1	1
AAT/ATT	2	2	2	2	2	2	4	2	2	2	2	2
AGG/CCT	1	1	1	1	1	1	1	1	1	1	1	1
Tetra:													3.55
AAAG/CTTT	1	1	1	1	1	1	1	1	1	1	1	1
AAAT/ATTT	1	1	1	-	-	1	2	1	-	1	-	-
AATC/ATTG	2	2	2	2	1	2	2	2	2	2	2	1
AATG/ATTC	-	-	-	-	-	-	-	-	-	-	1	-
ACAT/ATGT	1	-	-	-	1	1	1	1	-	1	-	1
AGGG/CCCT	-	2	-	-	-	-	-	-	-	-	-	-
Penta:													0.34
AAAAG/CTTTT	-	-	-	-	-	1	-	-	-	-	-	-
AAAGT/ACTTT	1	-	-	-	-	-	-	-	-	-	-	-
AACAT/ATGTT	-	-	-	-	-	-	-	-	1	-	1	-
AATAT/ATATT	-	-	-	-	-	1	-	-	-	-	-	-
Hexa:													0.2
AAAAAT/ATTTTT	-	-	-	1	-	-	-	-	1	-	-	-
AATATG/ATATTC	-	-	-	-	-	-	-	1	-	-	-	-
Total	121	124	120	123	126	117	118	118	125	122	124	126	100
