# Supplementary material for: Comparative analysis of 12 water lily plastid genomes reveals genomic divergence and evolutionary relationships in early flowering plants
Source: Mar Life Sci Technol. 2024 Aug 15;6(3):425–41. doi: 10.1007/s42995-024-00242-0 (PMC11358372; doi:10.1007/s42995-024-00242-0)
Supplement: Supplementary file 8 — Table S6: Value of Ka/Ks in 12 Nymphaea species (XLSX 30 KB) [file 42995_2024_242_MOESM8_ESM.xlsx]

## Sheet: Sheet1
Supplementary Table 6: Value of Ka/Ks in 12 Nymphaea species
Ka\Ks	N. amazonum	N. conardii	N. glandulifera	N. gracilis	N. heudelotii	N. immutabilis	N. rudgeana	N. tenerinervia	N. sp. NY566	N. sp. NY590	N. sp. NY668	N. sp. NY701
accD	0.498099	0.304348	0.343478	0.290909	0.217033	0.206081	0.304348	0.456522	0.239011	0.378261	0.239394	0.217033
atpA	0.158879	0.158879	0.158879	0.144033	0.213992	0.162791	0.10559	0.158879	0.12963	0.161491	0.144033	0.213992
atpB	0.099631	0.150502	0.120401	0.0302013	0.0332103	0.0740741	0.099631	0.099631	0.0302013	0.090301	0.0302013	0.0332103
atpE	0	0	0	0.320388	0.631068	0.320388	0	0	0.320388	0.951456	0.320388	0.631068
atpF	1.35135	1.35135	1.35135	1.89189	1.62162	1.62162	1.35135	1.08108	1.62162	0.810811	1.62162	1.62162
atpH	0.393103	0	0	0	0	0	0	0	0	0	0	0
atpI	0	0	0	0.220859	0.0825688	0.110429	0	0	0.220859	0	0.220859	0.0825688
ccsA	0.601695	0.544681	0.544681	0.299065	0.330233	0.264019	0.386707	0.604255	0.263403	0.480851	0.263403	0.330233
cemA	0.18408	0.18408	0.137546	0	0.0565476	0	0.28	0.13806	0	0.421053	0	0.0565476
clpP	1.66667	0.936508	0.936508	0.61157	0.812121	0.69697	1.29825	1.57333	0.670157	1.375	0.73822	0.775758
infA	0	0	0	0	0	0	0	0	0	0	0	0
matK	0.265217	0.235521	0.200772	0.216981	0.216981	0.224784	0.3	0.226087	0.169533	0.33913	0.169533	0.216981
ndhA	1.11594	1.11594	1.11594	0.726708	0.632432	0.679012	0.669565	1.02899	0.726708	1.11594	0.763975	0.632432
ndhB	0	0.315789	0.315789	0.315789	0.157895	0.157895	0.315789	0	0.315789	0.315789	0.315789	0.157895
ndhC	0	0	0	0.660714	0.660714	0.660714	0	0	0.660714	0	0.660714	0.660714
ndhD	0.0319149	0.04	0.04	0.115556	0.115556	0.195556	0.0459184	0.04	0.178571	0.0459184	0.132653	0.115556
ndhE	0	0	0	0.207637	0.207637	0.314079	0	0	0.314079	0	0.314079	0.207637
ndhF	0.340314	0.308901	0.277487	0.234756	0.25	0.283737	0.246073	0.212851	0.284722	0.21466	0.267361	0.25
ndhG	0	0	0	0.459459	0.343434	0.459459	0	0	0.459459	0	0.459459	0.343434
ndhH	0.221477	0.176471	0.176471	0.0970588	0.0730897	0.145695	0.293333	0.221477	0.109635	0.146667	0.109635	0.0730897
ndhI	0	0	0	0.205882	0.205882	0.205882	0	0	0.205882	0	0.310127	0.205882
ndhJ	0	0	0	0	0	0	0	0	0	0	0	0
ndhK	0.65	0.322314	0.322314	0.322314	0.333333	0.333333	0.983333	0.65	0.333333	0.322314	0.333333	0.333333
petA	0.159091	0.159091	0.159091	0.230337	0.151685	0.151685	0.105263	0.159091	0.151685	0.105263	0.151685	0.151685
petB	0.575758	0.575758	0.575758	0.721805	0.878788	0.777778	0.575758	0.575758	0.77	0.575758	0.77	0.947368
petD	0.517241	0.343511	0.343511	0.153846	0.193182	0.255682	0.643678	0.517241	0.130682	0.261364	0.130682	0.193182
petG	0	0	0	0	0	0	0	0	0	0	0	0
petL	0	0	0	0	0	0	0	0	0	0	0	0
petN	0	0	0	0	0	0	0	0	0	0	0	0
psaA	0.0631579	0	0	0.0208333	0	0	0	0	0.0208333	0	0.0208333	0
psaB	0.0431655	0.0504202	0.0504202	0.0670391	0.134078	0.0863309	0.0504202	0.0504202	0.0754717	0.0606061	0.0754717	0.134078
psaC	0	0	0	0	0	0	0	0	0	0	0	0
psaI	0	0	0	0	0	0	0	0	0	0	0	0
psaJ	0	0	0	0	0	0	0	0	0	0	0	0
psbA	0	0	0	0	0	0	0	0	0	0	0	0
psbB	0.046875	0.118182	0.0772727	0.135417	0.212121	0.10303	0.046875	0.046875	0.135417	0.0885417	0.135417	0.212121
psbC	0.113636	0.0847458	0.0847458	0.0798319	0.0913462	0.0913462	0.0675676	0.0675676	0.106742	0.0561798	0.106742	0.0913462
psbD	0	0	0	0	0	0	0	0	0	0	0	0
psbE	0	0	0	0	0	0	0	0	0	0	0	0
psbF	0	0	0	0	0	0	0	0	0	0	0	0
psbH	0	0	0	0	0	0	0	0	0	0	0	0
psbI	0	0	0	0	0	0	0	0	0	0	0	0
psbJ	0	0	0	0	0	0	0	0	0	0	0	0
psbK	0	0	0	0	0	0	0	0	0	0	0	0
psbL	0	0	0	0	0	0	0	0	0	0	0	0
psbM	0	0	0	0	0	0	0	0	0	0	0	0
psbN	0	0	0	0	0	0	0	0	0	0	0	0
psbT	0	0	0	0	0.167776	0.330719	0	0	0	0	0	0.167776
psbZ	0	0	0	0	0	0	0	0	0	0	0	0
rbcL	0.485549	0.369458	0.369458	0.145963	0.141221	0.0958904	0.458333	0.583333	0.179389	0.388889	0.179389	0.141221
rpl14	0	0	0	0.162162	0.162162	0.162162	0	0	0.162162	0	0.162162	0.162162
rpl16	0.188841	0.170984	0.170984	0.365314	0.37931	0.714286	0.227979	0.284974	0.521552	0.214286	0.474138	0.37931
rpl2	0	0	0	0	0	0	0	0	0	0	0	0
rpl20	0.345133	0.345133	0.345133	0.171806	0.171806	0.171806	0.345133	0.345133	0.171806	0.345133	0.171806	0.171806
rpl22	0.105105	0	0.105105	0.636364	0.636364	0.321101	0	0.105105	0.642202	0	0.642202	0.636364
rpl23	0	0	0	0	0	0	0	0	0	0	0	0
rpl32	0	0	0	0	0	0	0	0	0	0	0	0
rpl33	0	0	0	0	0	0	0	0	0	0	0	0
rpl36	0	0	0	0	0	0	0	0	0	0	0	0
rpoA	0.107438	0.107438	0.107438	0.245283	0.163522	0.163522	0.158151	0.142857	0.204403	0.095122	0.204403	0.163522
rpoB	0.0544218	0.0666667	0.0666667	0.0873362	0.0930233	0.130233	0.0597015	0.0597015	0.106383	0.0597015	0.106383	0.0873362
rpoC1	0.218182	0.0714286	0.0818182	0.185366	0.139241	0.219653	0.127273	0.127273	0.148649	0.0714286	0.148148	0.118143
rpoC2	0.338583	0.338583	0.335766	0.325359	0.292553	0.311005	0.276596	0.313869	0.311005	0.396552	0.311005	0.292553
rps11	0.0672269	0.0672269	0.0672269	0.0555556	0.0844327	0.0844327	0.0672269	0.0556522	0.113043	0.0556522	0.0555556	0.0844327
rps12	0	0.304348	0.304348	0.630435	0.304348	0.304348	0.304348	0	0.304348	0	0.304348	0.304348
rps14	0	0	0	0	0	0.148276	0.298611	0	0	0	0	0
rps15	0	0	0	0	0	0	0	0	0	0.34	0	0
rps16	0.673759	0.758865	0.758865	0.700535	0.764706	0.824468	1.15054	0.758865	0.764706	0.755319	0.764706	0.764706
rps18	0	0	0	0	0	0	0	0	0	0	0	0
rps19	0	0	0	0.105263	0.0781759	0.0783034	0	0	0.105263	0	0.105263	0.0781759
rps2	0.0994475	0.0994475	0.0994475	0	0.0743802	0.101093	0.152893	0.0994475	0.0743802	0	0.0743802	0.0743802
rps3	0.30303	0.30303	0.30303	0	0	0	0.30303	0.30303	0	0.199005	0	0
rps4	0	0	0	0	0	0	0	0	0	0	0	0
rps7	0	0	0	0	0	0	0	0	0	0	0	0
rps8	0.112957	0.170854	0.170854	0.131115	0.0669291	0.0669291	0.112957	0.170854	0.131115	0.170854	0.131115	0.0669291
ycf1	0.736364	0.672269	0.716157	0.660526	0.659033	0.59375	0.498403	0.701681	0.647368	0.737991	0.647368	0.64631
ycf2	0	0	0	2.21429	3.57143	0.777778	0	0	2.07143	0	1.92857	3.57143
ycf3	1	1	0.671642	0.948718	1.21429	2.24242	0.38806	1	1.32143	0.577778	1.32143	1.32143
ycf4	0.101695	0.101695	0.101695	0.461538	0.305732	0.305732	0.615385	0.101695	0.305732	0.307692	0.305732	0.305732
