# Supplementary material for: Comparative analysis of 12 water lily plastid genomes reveals genomic divergence and evolutionary relationships in early flowering plants
Source: Mar Life Sci Technol. 2024 Aug 15;6(3):425–41. doi: 10.1007/s42995-024-00242-0 (PMC11358372; doi:10.1007/s42995-024-00242-0)
Supplement: Supplementary file 9 — Table S7: Time estimation tree with credibility intervals (XLSX 11 KB) [file 42995_2024_242_MOESM9_ESM.xlsx]

## Sheet: Sheet1
Supplementary Table 7: Time estimation tree with the credibility intervals
#NEXUS BEGIN TREES; UTREE 1 = ((((((((((((Nymphaea_sp._NY566: 0.032330, Nymphaea_nouchali: 0.032330) [&95%HPD={0.0074132, 0.0680332}]: 0.003889, (Nymphaea_micrantha: 0.016168, Nymphaea_sp._NY668: 0.016168) [&95%HPD={0.0016102, 0.0386865}]: 0.020052) [&95%HPD={0.0092855, 0.0743338}]: 0.061638, Nymphaea_gracilis: 0.097858) [&95%HPD={0.0292903, 0.199579}]: 0.106985, (Nymphaea_colorata: 0.170270, ((N…
